# Supplementary material for: Evolution of growth strategy in alligators and caimans informed by osteohistology of the late Eocene early‐diverging alligatoroid crocodylian Diplocynodon hantoniensis
Source: J Anat. 2025 Feb 9;247(1):165–78. doi: 10.1111/joa.14231 (PMC12159324; doi:10.1111/joa.14231)
Supplement: Supplementary file 1 — Data S1. [file JOA-247-165-s001.xlsx]

## Sheet: Macro measurements
Specimen	Femur length (mm)	femoral mid circumfrance (mm)	Ftr femoral head to 4th trochanter (mm)	Fpmn minimum proximal femoral head (mm)	Fpmx maximum femoral proximal head (mm)	Fdh femoral distal head height (mm)	Fdw femoral distal head width (mm)	Notes	TL (Farlow et al., 2005)	log10(FL)	log10(Fcir)
PV OR 25231	147*	53	56	19	34	?	?	there is muscle scar on surface near unusual bone texture	N/A	N/A	1.72428
PV OR 25238	103*	57	22*	?	?	?	?	missing proximal and distal ends	N/A	N/A	1.75587
PV OR 30210	212	76	80	30	49	35	48	there is muscle scar on posteromedial surface near unusual bone texture	3079.85	2.32634	1.88081
PV OR 30222	109	33	37	10	23	16	21	hard to orient	1591.5	2.03743	1.51851
PV OR 30223	84	26	27	9	19	10	?	distal head damaged	1230.25	1.92428	1.41497
PV OR 30247	95*	41	31*	?	?	?	?	missing proximal and distal ends, hard to orient	N/A	N/A	1.61278
PV OR 30399	205	79	74	26	47	35	?	growth on surface, posteromedial	2978.7	2.31175	1.89763
PV R 5215	128	42	43	13	29	18	28	there is muscle scar on posteromedial surface near unusual bone texture	1866.05	2.10721	1.62325
PV R 5267	136*	65	66	25	45	?	?	missing distal end	N/A	N/A	1.81291

## Sheet: Circumference
Specimen	CGM #	half circumference (um)	Amount change from subsequent CGM (um)
PVOR30223	1	8647.22
PVOR30223	2	10003.1	1355.93
PVOR30223	3	11785.1	1781.98
PVOR30247	1	15230.9
PVOR30247	2	17266.2	2035.34
PVOR30247	3	18670.9	1404.68
PVOR30247	4	20596.6	1925.76
PVOR30247	5	21113.2	516.58
PVR5215	1	12885.6
PVR5215	2	13815.2	929.68
PVR5215	3	14434.8	619.58
PVR5215	4	16112.4	1677.53
PVR5215	5	16558.4	446.04
PVR5215	6	17534.6	976.2
PVOR25231	1	16971.3
PVOR25231	2	18502.7	1531.39
PVOR25231	3	18743.4	240.71
PVOR25231	4	19130.5	387.11
PVOR25231	5	20485.4	1354.89
PVOR25231	6	21383.6	898.19
PVOR25231	7	21975.6	591.99
PVOR25231	8	22199.4	223.76
PVOR25231	9	23582.8	1383.49
PVR5267	1	16010.4
PVR5267	2	18182.4	2172.01
PVR5267	3	19249.3	1066.9
PVR5267	4	19436.9	187.59
PVR5267	5	20142.8	705.86
PVR5267	6	21612.9	1470.1
PVR5267	7	22382	769.17
PVR5267	8	23691.5	1309.47
PVR5267	9	24337.8	646.31
PVR5267	10	25555.2	1217.43
PVR5267	11	26633.9	1078.61
PVR5267	12	27934.1	1300.22
PVR5267	13	27914.3	-19.82
PVOR30210	1	21305.4
PVOR30210	2	21851.8	546.46
PVOR30210	3	22926.9	1075.09
PVOR30210	4	24315.8	1388.9
PVOR30210	5	25126.5	810.65
PVOR30210	6	27679	2552.52
PVOR30210	7	28998.7	1319.68
PVOR30210	8	29968.5	969.82
PVOR30210	9	30963.9	995.36
PVOR30210	10	31696.9	733.01
PVOR30210	11	31920.6	223.76
PVOR30210	12	32086.5	165.86
PVOR30210	13	32557.7	471.24

## Sheet: cortical thickness
Specimen	CGM #	Length axis 1 (µm)	Length axis 2 (µm)	Length axis 3 (µm)	Length axis 4 (µm)	Average annual cortical thickness (µm)	log Average annual cortical thickness
PVOR30223	1	332.37	1004.88	685.48		674.243	2.82882
PVOR30223	2	262.95	632.41	324.14		406.5	2.60906
PVOR30223	3	298.48	442.18	311.11		350.59	2.5448
PVOR30223	4	317.01	280.27	288.4		295.227	2.47016
PVOR25321	1	318.75	414.31	292.31		341.79	2.53376
PVOR25321	2	248.97	298.91	240.92		262.933	2.41985
PVOR25321	3	255.71	313.16	283.74		284.203	2.45363
PVOR25321	4	453.15	463.62	359.21		425.327	2.62872
PVOR25321	5	217.92	226.23	76.7		173.617	2.23959
PVOR25321	6	291.55	271.79	69.63		210.99	2.32426
PVOR25321	7	184.04	177.43	74.72		145.397	2.16255
PVOR25321	8	100.49	79.1	52.01		77.2	1.88762
PVOR25321	9	124.06	151.09	73.19		116.113	2.06488
PVOR25321	10	73.56	62.96	85.89		74.1367	1.87003
PVOR25321	11	85.36	89.04	87.13		87.1767	1.9404
PVR5267	1	296.42	369.04			332.73	2.52209
PVR5267	2	333.85	414.83	543.33	679.16	492.793	2.69266
PVR5267	3	498.98	631.09	382.62	486.44	499.783	2.69878
PVR5267	4	365.14	337.56	420.63	447.79	392.78	2.59415
PVR5267	5	353.81	327.37	393.55	444.08	379.702	2.57944
PVR5267	6	422.13	372.89	370.97	425.3	397.822	2.59969
PVR5267	7	348.82	254.7	231.93	267.02	275.618	2.44031
PVR5267	8	249.19	345.59	364.56	387.18	336.63	2.52715
PVR5267	9	289.68	470	289.68	354.12	350.87	2.54515
PVR5267	10	215.52	365.49	173.87	181.56	234.11	2.36942
PVR5267	11	177.32	153.43	159.53	173.37	165.912	2.21988
PVR5267	12	166.56	155.7	89.97	93.59	126.455	2.10194
PVR5267	13	88.37	180.74	70.26	102.11	110.37	2.04285
PVR5267	14	73.31	48.22	74.54	53.92	62.4975	1.79586
PVR5267	15	65.07	54.47	119.64	65.11	76.0725	1.88123
PVR5267	16	72.75	58.74	169.93	58.55	89.9925	1.95421
PVR5267	17	48.28	95.08	105.39	85.15	83.475	1.92156
PVR5267	18	90.46	125.61	105.18	66.57	96.955	1.98657
PVR5267	19	72.3	74.97	73.35	52.63	68.3125	1.8345
PVR5267	20	51.84	84.44	63.62	64.6	66.125	1.82037
PVR5215	1	337.6	328.61	293.42		319.877	2.50498
PVR5215	2	314.34	247.52	269.8		277.22	2.44282
PVR5215	3	358.93	173.58	282.96		271.823	2.43429
PVR5215	4	215.71	184.79	335.61		245.37	2.38982
PVR5215	5	254.5	95.72	166.1		172.107	2.2358
PVR5215	6	161.52	41.17	142.62		115.103	2.06109
PVR5215	7	248.38	75.84	116.64		146.953	2.16718
PVR5215	8	111.84		134.04		122.94	2.08969
PVR5215	9	105.47		60.69		83.08	1.9195
PVR5215	10	93.63		98.77		96.2	1.98318
PVR5215	11	105.55		67.33		86.44	1.93671
PVR5215	12	72.56		47.16		59.86	1.77714
PVOR30399	1	591.4	548.06	466.84		535.433	2.72871
PVOR30399	2	159.15	191.33	184.74		178.407	2.25141
PVOR30399	3	131.99	262.01	324.23	212.9	232.782	2.36695
PVOR30399	4	406.03	157.77	118.31	185.27	216.845	2.33615
PVOR30399	5	324.99	228.28	370.13	219.48	285.72	2.45594
PVOR30399	6	160.63	208.56	274.76	253.87	224.455	2.35113
PVOR30399	7	319.69	118.31	316.09	186.83	235.23	2.37149
PVOR30399	8	251.18	324.86	92.92	202.69	217.912	2.33828
PVOR30399	9	327.8	172.19	153.2	120.47	193.415	2.28649
PVOR30399	10	151.08	199.32	150.29	113	153.422	2.18589
PVOR30399	11	154.78	93.39	307.7	120.47	169.085	2.22811
PVOR30399	12	96.92	142.35	281.38	111.56	158.053	2.1988
PVOR30399	13	80	62.26	181.98	89.62	103.465	2.01479
PVOR30247	1	460.07	352.75	417.41	341.84	393.017	2.59441
PVOR30247	2	334.42	394.44	270.35	294.36	323.393	2.50973
PVOR30247	3	379.86	249.83	467.54	309.46	351.673	2.54614
PVOR30247	4	317.49	182.35	369.85	368.41	309.525	2.4907
PVOR30247	5	190.22	348.05	304.33	195.47	259.517	2.41417
PVOR30247	6	293.99	244.7	287.54	238.71	266.235	2.42527
PVOR30247	7	303.52	211.84	132.6	261.83	227.447	2.35688
PVOR30222	1	276.37	292.06	181.67		250.033	2.398
PVOR30222	2	243.16	106.07	104.49		151.24	2.17967
PVOR30222	3	155.68	84.31	107.73		115.907	2.06411
PVOR30222	4	161.71	52.47	55.65		89.9433	1.95397
PVOR30222	5	100.42	63.91	69.5		77.9433	1.89178
PVOR30222	6	123.22	67.92	56.78		82.64	1.91719
PVOR30222	7	108.44	74.03	58.02		80.1633	1.90398
PVOR30222	8	136.7	63.75	56.78		85.7433	1.9332
PVOR30222	9	160.74	67.88	73.02		100.547	2.00237
PVOR30222	10	141.64	87.54	91.52		106.9	2.02898
PVOR30222	11	133.27	31.94	107.48		90.8967	1.95855
PVOR30222	12	113.74	47.34	51.4		70.8267	1.8502
PVOR30222	13	99.6	47.84	46.26		64.5667	1.81001
PVOR30222	14	189.75	71.47	43.37		101.53	2.00659
PVOR30222	15	144.75	82.86	35.09		87.5667	1.94234
PVOR30222	16	176.77	56.6	46.26		93.21	1.96946
PVOR30222	17	35.98	69.16	72.15		59.0967	1.77156
PVOR30222	18	30.84	73.06	47.39		50.43	1.70269
PVOR30222	19	23.67	85.44	42.53		50.5467	1.70369
PVOR30222	20	22.64	84.69	29.55		45.6267	1.65922
PVOR30222	21	24.76		29.84		27.3	1.43616
PVOR25238	1	377.67				377.67	2.57711
PVOR25238	2	289.83				289.83	2.46214
PVOR25238	3	144.02				144.02	2.15842
PVOR25238	4	130.02				130.02	2.11401
PVOR25238	5	162.02				162.02	2.20957
PVOR25238	6	165.14				165.14	2.21785
PVOR25238	7	95.36				95.36	1.97937
PVOR30210	1	336.21				336.21	2.52661
PVOR30210	2	549.85				549.85	2.74024
PVOR30210	3	348.82	398.13	304.77		350.573	2.54478
PVOR30210	4	268.45	196.94	556.57		340.653	2.53231
PVOR30210	5	203.87	148.85	281.11		211.277	2.32485
PVOR30210	6	109.7	235.73	293.44		212.957	2.32829
PVOR30210	7	134	146.4	282.94		187.78	2.27365
PVOR30210	8	221	103.47	356.74		227.07	2.35616
PVOR30210	9	208.17	308.49	244.68		253.78	2.40446
PVOR30210	10	225.07	348.03	389.77		320.957	2.50645
PVOR30210	11	259.02	343.94	176.38		259.78	2.41461
PVOR30210	12	369.59	225.31	51.73		215.543	2.33353
PVOR30210	13	152.22	343.55	127.24		207.67	2.31737
PVOR30210	14	139.99	85.98	159.32		128.43	2.10867
PVOR30210	15	76.71	71.5	61.61		69.94	1.84473
PVOR30210	16	90.94	117.38	80.17		96.1633	1.98301
PVOR30210	17	77.85	113.38	65.57		85.6	1.93247
PVOR30210	18	165.35	109.65	79.63		118.21	2.07265
PVOR30210	19	70.45	74.06	112.41		85.64	1.93268
PVOR30210	20	78.72	96.1	80.17		84.9967	1.9294
PVOR30210	21	113.19	57.17	61.07		77.1433	1.8873
PVOR30210	22	77.85	59.62			68.735	1.83718
PVOR30210	23	52.63	67.55			60.09	1.7788
PVOR30210	24	63.96	43.18			53.57	1.72892
PVOR30210	25	47.42	66.24			56.83	1.75458

## Sheet: cortical thickness stacked
Specimen	CGM 1	CGM 2	CGM 3	CGM 4	CGM 5	CGM 6	CGM 7	CGM 8	CGM 9	CGM 10	CGM 11	CGM 12	CGM 13	CGM 14	CGM 15	CGM 16	CGM 17	CGM 18	CGM 19	CGM 20	CGM 21	CGM 22	CGM 23	CGM 24	CGM 25
PV OR 30223	674.243	406.5	350.59	295.227
PV OR 30222	250.033	151.24	115.907	89.9433	77.9433	82.64	80.1633	85.7433	100.547	106.9	90.8967	70.8267	64.5667	101.53	87.5667	93.21	59.0967	50.43	50.5467	45.6267	27.3
PV OR 30247	393.017	323.393	351.673	309.525	259.517	266.235	227.447
PV R 5215	319.877	277.22	271.823	245.37	172.107	115.103	146.953	122.94	83.08	96.2	86.44	59.86
PV OR 25321	341.79	262.933	284.203	425.327	173.617	210.99	145.397	77.2	116.113	74.1367	87.1767
PV OR 25238	377.67	289.83	144.02	130.02	162.02	165.14	95.36
PV R 5267	332.73	492.793	499.783	392.78	379.702	397.822	275.618	336.63	350.87	234.11	165.912	126.455	110.37	62.4975	76.0725	89.9925	83.475	96.955	68.3125	66.125
PV OR 30399	535.433	178.407	232.782	216.845	285.72	224.455	235.23	217.912	193.415	153.422	169.085	158.053	103.465
PV OR 30210	336.21	549.85	350.573	340.653	211.277	212.957	187.78	227.07	253.78	320.957	259.78	215.543	207.67	128.43	69.94	96.1633	85.6	118.21	85.64	84.9967	77.1433	68.735	60.09	53.57	56.83

## Sheet: Compactness parameters and size
Specimen	S	P
PV OR 25231	0.137	0.318
PV OR 25238	0.083*	0.318*
PV OR 30210	0.06	0.353
PV OR 30222	0.073	0.468
PV OR 30223	0.028	0.409
PV OR 30247	0.028	0.516
PV OR 30399	0.107	0.354
PV R 5215	0.049	0.409
PV R 5267	0.043	0.401
